# Supplementary material for: Overexpression of Rice OsS1Fa1 Gene Confers Drought Tolerance in Arabidopsis
Source: Plants (Basel). 2021 Oct 14;10(10):2181. doi: 10.3390/plants10102181 (PMC8541125; doi:10.3390/plants10102181)
Supplement: Supplementary file 1 [file plants-10-02181-s001.zip]

Archive with 1 entries (1 files):
- plants-1388028-supplementary.pdf
